# Supplementary material for: Bioprospecting Soil Bacteria from Arid Zones to Increase Plant Tolerance to Drought: Growth and Biochemical Status of Maize Inoculated with Plant Growth-Promoting Bacteria Isolated from Sal Island, Cape Verde
Source: Plants (Basel). 2022 Oct 29;11(21):2912. doi: 10.3390/plants11212912 (PMC9656834; doi:10.3390/plants11212912)
Supplement: Supplementary file 1 [file plants-11-02912-s001.zip]

Archive with 1 entries (1 files):
- plants-1968574-supplementary.pdf
